# Supplementary material for: Interspecific delimitation and relationships among four Ostrya species based on plastomes
Source: BMC Genet. 2019 Mar 12;20:33. doi: 10.1186/s12863-019-0733-0 (PMC6417023; doi:10.1186/s12863-019-0733-0)
Supplement: Supplementary file 5 — : Table S5. Repeats distribution in Ostrya chloroplast genome. (XLSX 17 kb) [file 12863_2019_733_MOESM5_ESM.xlsx]

## Sheet: Sheet1
Table S5 Repeats distribution in Ostrya chloroplast genome.
Genomes	Repeat Type	Length (bp)	Position A	Position B	Location	Genomes	Repeat Type	Length (bp)	Position A	Position B	Location	Genomes	Repeat Type	Length (bp)	Position A	Position B	Location	Genomes	Repeat Type	Length (bp)	Position A	Position B	Location
O.rehderiana	tandem	31	111368	111428	rrn4.5S	O.chinensis	tandem	31	111320	111380	rrn4.5S	O.japonica	tandem	18	103165	103202	spacer	O.trichocarpa	tandem	18	103114	103151	spacer
O.rehderiana	tandem	18	103164	103201	spacer	O.chinensis	tandem	18	103124	103161	spacer	O.japonica	tandem	31	111369	111429	rrn4.5S	O.trichocarpa	tandem	24	11705	11750	atpA
O.rehderiana	tandem	24	11690	11735	atpA	O.chinensis	tandem	24	11655	11700	atpA	O.japonica	tandem	24	11687	11732	atpA	O.trichocarpa	tandem	31	111318	111378	spacer
O.rehderiana	tandem	31	135988	136048	rrn4.5S	O.chinensis	tandem	31	135908	135968	rrn4.5S	O.japonica	tandem	31	135989	136049	rrn4.5S	O.trichocarpa	tandem	31	135848	135908	spacer
O.rehderiana	tandem	18	144216	144253	spacer	O.chinensis	tandem	18	144128	144165	spacer	O.japonica	tandem	18	144217	144254	spacer	O.trichocarpa	tandem	18	144076	144113	spacer
O.rehderiana	tandem	18	151977	152018	ycf2	O.chinensis	tandem	18	151889	151930	ycf2	O.japonica	tandem	18	151978	152019	ycf2	O.trichocarpa	tandem	18	151838	151879	ycf2
O.rehderiana	tandem	109	158996	159214	rpl2.intron	O.chinensis	tandem	20	16385	16424	spacer	O.japonica	tandem	20	16418	16457	spacer	O.trichocarpa	tandem	26	33430	33482	trnE-TTC
O.rehderiana	tandem	20	16420	16459	spacer	O.chinensis	tandem	24	5472	5522	rps16.intron	O.japonica	tandem	21	16472	16513	spacer	O.trichocarpa	tandem	21	39734	39781	spacer
O.rehderiana	tandem	21	16474	16515	spacer	O.chinensis	tandem	18	95359	95400	ycf2	O.japonica	tandem	26	39056	39108	spacer	O.trichocarpa	tandem	23	39972	40018	spacer
O.rehderiana	tandem	26	39047	39099	spacer	O.chinensis	tandem	21	16439	16480	spacer	O.japonica	tandem	23	39988	40034	spacer	O.trichocarpa	tandem	16	51999	52035	spacer
O.rehderiana	tandem	23	39979	40025	spacer	O.chinensis	tandem	26	39026	39078	spacer	O.japonica	tandem	16	52078	52114	spacer	O.trichocarpa	tandem	24	5458	5508	rps16.intron
O.rehderiana	tandem	16	52069	52105	spacer	O.chinensis	tandem	23	39944	39990	spacer	O.japonica	tandem	19	54822	54859	spacer	O.trichocarpa	tandem	19	54739	54776	spacer
O.rehderiana	tandem	24	5516	5466	rps16.intron	O.chinensis	tandem	16	52024	52060	spacer	O.japonica	tandem	20	58196	58235	spacer	O.trichocarpa	tandem	20	58112	58151	spacer
O.rehderiana	tandem	19	54813	54850	spacer	O.chinensis	tandem	20	58142	58181	spacer	O.japonica	tandem	22	63099	63152	spacer	O.trichocarpa	tandem	22	63053	63096	spacer
O.rehderiana	tandem	20	58187	58226	spacer	O.chinensis	tandem	22	63086	63122	spacer	O.japonica	tandem	24	5522	5472	rps16.intron	O.trichocarpa	tandem	19	8081	8117	trnQ-TTG
O.rehderiana	tandem	22	63150	63186	spacer	O.chinensis	tandem	20	73676	73715	spacer	O.japonica	tandem	18	8529	8566	spacer	O.trichocarpa	tandem	18	95348	95389	ycf2
O.rehderiana	tandem	18	8523	8560	spacer	O.chinensis	tandem	19	54768	54805	spacer	O.japonica	tandem	18	95400	95441	ycf2	O.trichocarpa	dispered	30	131343	133606	ycf1
O.rehderiana	tandem	18	95399	95440	ycf2	O.chinensis	dispered	30	111319	111350	rrn4.5S	O.japonica	dispered	37	102435	125023	spacer	O.trichocarpa	dispered	30	33429	33455	trnE-TTC
O.rehderiana	dispered	30	111367	111398	rrn4.5S	O.chinensis	dispered	30	133661	133661	ycf1	O.japonica	dispered	39	102435	47325	spacer	O.trichocarpa	dispered	30	42224	44448	psaB,psaA
O.rehderiana	dispered	30	118906	54789	ccsA	O.chinensis	dispered	30	135907	135938	rrn4.5S	O.japonica	dispered	30	111368	111399	rrn4.5S	O.trichocarpa	dispered	30	7461	7532	spacer
O.rehderiana	dispered	30	133741	113644	ycf1	O.chinensis	dispered	30	42195	44419	psaB,psaA	O.japonica	dispered	30	113645	133742	ycf1	O.trichocarpa	dispered	30	39010	39036	spacer
O.rehderiana	dispered	30	135987	136018	rrn4.5S	O.chinensis	dispered	30	39025	39051	spacer	O.japonica	dispered	34	118101	118116	spacer	O.trichocarpa	dispered	30	111317	111348	spacer
O.rehderiana	dispered	30	42230	44454	psaB,psaA	O.chinensis	dispered	30	47285	102406	spacer	O.japonica	dispered	30	135988	136019	rrn4.5S	O.trichocarpa	dispered	30	135847	135878	spacer
O.rehderiana	dispered	30	39046	39072	spacer	O.chinensis	dispered	31	33457	33468	spacer	O.japonica	dispered	33	14670	14698	spacer	O.trichocarpa	dispered	30	47293	102396	spacer
O.rehderiana	dispered	30	47328	102446	spacer	O.chinensis	dispered	31	9467	38829	trnS-GCT,trnS-TGA	O.japonica	dispered	32	154386	154407	ycf2	O.trichocarpa	dispered	31	9523	38814	trnS-GCT
O.rehderiana	dispered	31	38850	9493	trnS-GCT,trnS-TGA	O.chinensis	dispered	31	54703	62373	spacer	O.japonica	dispered	31	33487	33498	spacer	O.trichocarpa	dispered	31	120044	120054	spacer
O.rehderiana	dispered	31	33487	33498	spacer	O.chinensis	dispered	32	154297	154318	ycf2	O.japonica	dispered	34	36089	36104	spacer	O.trichocarpa	dispered	32	154246	154267	ycf3.intron
O.rehderiana	dispered	31	54748	62419	spacer	O.chinensis	dispered	32	92938	92959	ycf2	O.japonica	dispered	30	39055	39081	spacer	O.trichocarpa	dispered	32	92927	92948	ycf4.intron
O.rehderiana	dispered	32	154385	154406	ycf2	O.chinensis	dispered	32	5471	5495	spacer	O.japonica	dispered	30	42239	44463	psaB,psaA	O.trichocarpa	dispered	32	5481	5457	rps16.intron
O.rehderiana	dispered	32	92978	92999	ycf2	O.chinensis	dispered	33	14637	14665	spacer	O.japonica	dispered	37	47325	125023	spacer	O.trichocarpa	dispered	34	36044	36059	spacer
O.rehderiana	dispered	33	14673	14701	spacer	O.chinensis	dispered	34	118019	118034	spacer	O.japonica	dispered	30	47337	102447	spacer	O.trichocarpa	dispered	61	11306	11367	spacer
O.rehderiana	dispered	34	36082	36097	spacer	O.chinensis	dispered	34	36059	36074	spacer	O.japonica	dispered	32	5495	5471	spacer	O.trichocarpa	dispered	73	52717	52759	spacer
O.rehderiana	dispered	37	102434	125023	spacer	O.chinensis	dispered	37	102394	124941	spacer	O.japonica	dispered	31	54757	62428	spacer	O.trichocarpa	palindromic	30	69242	69242	spacer
O.rehderiana	dispered	37	47316	125023	spacer	O.chinensis	dispered	37	47273	124941	spacer	O.japonica	dispered	32	92979	93000	ycf2	O.trichocarpa	palindromic	30	9527	48562	spacer
O.rehderiana	dispered	39	47316	102434	spacer	O.chinensis	dispered	47	9833	9874	spacer	O.japonica	dispered	31	9499	38859	trnS-GCT,trnS-TGA	O.trichocarpa	palindromic	30	111317	135847	spacer
O.rehderiana	dispered	42	9859	9900	spacer	O.chinensis	dispered	61	11306	11367	spacer	O.japonica	dispered	47	9865	9906	spacer	O.trichocarpa	palindromic	30	111348	135878	spacer
O.rehderiana	dispered	110	158995	159104	rpl2.intron	O.chinensis	palindromic	30	111319	135907	rrn4.5S	O.japonica	palindromic	30	111368	135988	rrn4.5S	O.trichocarpa	palindromic	30	47293	144800	spacer
O.rehderiana	palindromic	30	111367	135987	rrn4.5S	O.chinensis	palindromic	30	111350	135938	rrn4.5S	O.japonica	palindromic	30	133742	133742	ycf1	O.trichocarpa	palindromic	30	113589	113589	spacer
O.rehderiana	palindromic	30	111398	136018	rrn4.5S	O.chinensis	palindromic	30	133661	133661	ycf1	O.japonica	palindromic	30	113645	113645	spacer	O.trichocarpa	palindromic	30	123782	144637	ndhI
O.rehderiana	palindromic	30	113747	113747	spacer	O.chinensis	palindromic	30	62914	62914	ycf2	O.japonica	palindromic	30	113162	113162	spacer	O.trichocarpa	palindromic	30	113767	113767	spacer
O.rehderiana	palindromic	30	133741	133741	ycf1	O.chinensis	palindromic	30	113410	113410	ycf2	O.japonica	palindromic	30	38863	48612	trnS-TGA	O.trichocarpa	palindromic	30	133606	133606	ycf1
O.rehderiana	palindromic	30	38854	48603	trnS-GCT，trnS-GGA	O.chinensis	palindromic	30	47285	144852	spacer	O.japonica	palindromic	30	9503	48612	trnS-GCT，trnS-GGA	O.trichocarpa	palindromic	30	38818	48562	trnS-GGA
O.rehderiana	palindromic	30	9497	48603	trnS-GCT	O.chinensis	palindromic	30	113596	113596	spacer	O.japonica	palindromic	30	111399	136019	rrn4.5S	O.trichocarpa	palindromic	32	1804	1804	spacer
O.rehderiana	palindromic	30	47328	144940	spacer	O.chinensis	palindromic	30	38833	48558	trnS-GCT，trnS-GGA	O.japonica	palindromic	30	47337	144941	spacer	O.trichocarpa	palindromic	32	14812	14812	spacer
O.rehderiana	palindromic	30	63087	63087	spacer	O.chinensis	palindromic	30	9471	48558	trnS-GCT	O.japonica	palindromic	30	63096	63096	spacer	O.trichocarpa	palindromic	32	132421	132421	ycf1
O.rehderiana	palindromic	30	113644	113644	spacer	O.chinensis	palindromic	32	132476	132476	ycf1	O.japonica	palindromic	32	132557	132557	ycf1	O.trichocarpa	palindromic	32	39754	52374	spacer
O.rehderiana	palindromic	32	132556	132556	ycf1	O.chinensis	palindromic	32	154297	92938	ycf2	O.japonica	palindromic	32	93000	154407	ycf2	O.trichocarpa	palindromic	32	92927	154246	ycf2
O.rehderiana	palindromic	32	92978	154385	ycf2	O.chinensis	palindromic	32	154318	92959	ycf2	O.japonica	palindromic	32	92979	154386	ycf2	O.trichocarpa	palindromic	32	92948	154267	ycf2
O.rehderiana	palindromic	32	92999	154406	ycf2	O.chinensis	palindromic	32	1802	1802	spacer	O.japonica	palindromic	32	1801	1801	spacer	O.trichocarpa	palindromic	37	124959	144805	spacer
O.rehderiana	palindromic	32	1756	125469	spacer	O.chinensis	palindromic	32	14790	14790	spacer	O.japonica	palindromic	32	14823	14823	spacer	O.trichocarpa	palindromic	39	47281	144803	spacer
O.rehderiana	palindromic	32	1802	1802	spacer	O.chinensis	palindromic	32	1756	125389	spacer	O.japonica	palindromic	32	1755	125470	spacer	O.trichocarpa	palindromic	39	39068	39068	ycf3.intron
O.rehderiana	palindromic	32	14826	14826	spacer	O.chinensis	palindromic	37	124941	144857	spacer	O.japonica	palindromic	37	125023	144946	spacer	O.trichocarpa	palindromic	41	11337	11337	atpA
O.rehderiana	palindromic	37	125023	144945	spacer	O.chinensis	palindromic	39	47273	144855	spacer	O.japonica	palindromic	39	47325	144944	spacer	O.trichocarpa	palindromic	44	78091	78091	psbT
O.rehderiana	palindromic	39	47316	144943	spacer	O.chinensis	palindromic	39	39083	39083	spacer	O.japonica	palindromic	39	39113	39113	spacer
O.rehderiana	palindromic	39	39104	39104	spacer	O.chinensis	palindromic	41	11290	11290	spacer	O.japonica	palindromic	41	11322	11322	spacer
O.rehderiana	palindromic	41	11325	11325	spacer	O.chinensis	palindromic	44	78112	78112	spacer	O.japonica	palindromic	44	78146	78146	spacer
O.rehderiana	palindromic	44	78141	78141	spacer
O.rehderiana	palindromic	243	88174	159104	rps19，rpl2.intron
